# Supplementary material for: A new Pseudachorutes (Collembola, Neanuridae, Pseudachorutinae) from Nicaragua
Source: Zookeys. 2012 Apr 27;(187):63–9. doi: 10.3897/zookeys.187.2362 (PMC3345903; doi:10.3897/zookeys.187.2362)
Supplement: XML Treatment for Pseudachorutes nica [file zookeys.187.2362-treatment1.xml]

<!DOCTYPE tp:taxon-treatment
  PUBLIC "-//TaxonX//DTD Taxonomic Treatment Publishing DTD v0 20100105//EN" "tax-treatment-NSO.dtd">
<tp:taxon-treatment xmlns:tp="http://www.plazi.org/taxpub"><tp:treatment-meta><mixed-citation publication-type="journal"><person-group><name><surname>Palacios-Vargas</surname><given-names>José G.</given-names></name><name><surname>Mejía-Madrid</surname><given-names>Hugo H.</given-names></name></person-group><article-title>A new 
                    <italic>Pseudachorutes</italic> (Collembola, Neanuridae, Pseudachorutinae) from Nicaragua
                </article-title><source>Zookeys</source><day>27</day><month>4</month><year>2012</year><volume>2012</volume><issue>187</issue><fpage>63</fpage><lpage>69</lpage><pub-id pub-id-type="doi">10.3897/zookeys.187.2362</pub-id></mixed-citation></tp:treatment-meta><tp:nomenclature><tp:taxon-name>
                        <tp:taxon-name-part taxon-name-part-type="genus">Pseudachorutes</tp:taxon-name-part>
                        <tp:taxon-name-part taxon-name-part-type="species">nica</tp:taxon-name-part>
                    <object-id xmlns:xlink="http://www.w3.org/1999/xlink" xlink:type="simple">urn:lsid:zoobank.org:act:61AA57D8-D9F5-4AF7-8137-59225D1871F6</object-id>
                    <object-id xmlns:xlink="http://www.w3.org/1999/xlink" xlink:type="simple">http://species-id.net/wiki/Pseudachorutes_nica</object-id>
                    </tp:taxon-name><tp:taxon-status xmlns:xlink="http://www.w3.org/1999/xlink" xlink:type="simple">sp. n.</tp:taxon-status><xref ref-type="fig" rid="F1">Figs 1</xref><xref ref-type="fig" rid="F2">–11</xref></tp:nomenclature><tp:treatment-sec sec-type="Material Examined"><title>Material Examined.</title><p><bold>Type</bold>-<bold>locality:</bold> Nicaragua, Province Estelí: Mesas de Moropotente, <named-content xmlns:xlink="http://www.w3.org/1999/xlink" content-type="dwc:verbatimCoordinates" xlink:type="simple">12°55'09"N; 85°11'90"W</named-content>; ex soil, <italic><tp:taxon-name>Acacia pennatula</tp:taxon-name></italic>, <italic><tp:taxon-name>Oplinemus</tp:taxon-name></italic>, <italic><tp:taxon-name>Croton jalapensis</tp:taxon-name></italic>, forest, 23 August 2007, ex soil from pitfall traps, Pilar Andrés collector.</p></tp:treatment-sec><tp:treatment-sec sec-type="Type-specimen"><title>Type-specimen.</title><p>Holotype mounted on slide. Original label: “23/8/07 Nicaragua: Mesas de Moropotente (Estelí). 1260 m.s.n.m. Coord. UTM 16P0581619 y 1456016 Suelo Bosque monoespecífico <italic><tp:taxon-name>Acacia pennatula</tp:taxon-name></italic> Recub. <italic><tp:taxon-name>Oplisnemus</tp:taxon-name></italic> sp. (100%) P. Andrés, col. Sample C3 (8)” [printed label] “ <italic><tp:taxon-name>Pseudachorutes nica</tp:taxon-name></italic> sp. n. Holotipo ♀ C3 (8)” [handwritten label].</p></tp:treatment-sec><tp:treatment-sec sec-type="Paratypes"><title>Paratypes.</title><p>55 females, 38 males, 9 juveniles, 33 of undetermined sex, all under slides. Two females and two males will be deposited in Museum National d’Histoire Naturelle de Paris (MNHNP) and Museum d’Histoire Naturelle de Genève (MHNG), the others are kept at Facultad de Ciencias, UNAM.</p></tp:treatment-sec><tp:treatment-sec sec-type="Diagnosis"><title>Diagnosis.</title><p>Postantennal organ with about 20 vesicles in an ellipse; ocular area, head, and body with setae of different size; Ant. IV with a well developed ventral sensorial file with 20–25 setae; one lateral teeth on each side of unguis, presence of setae d1 unpaired on head and m2 on Th. II. Abd. IV with three rows of setae, p1 longer than seta p2 and a1. No capitate tenent hairs on tibiotarsi.<!--PageBreak--></p></tp:treatment-sec><tp:treatment-sec sec-type="Description"><title>Description.</title><p>Body length: 1.1–1.6 mm (mean 1.4 mm, n=10). Color of body deep dark blue. Cuticular granulation strong. Body setae simple and smooth, medium macrosetae (25–35 µm) withslightly capitate tips, short microsetae (9–12 µm) usually acuminate, sensorial setae longer than macrosetae (60 – 81 µm)<bold>,</bold> with blunt apex.</p><p><!--PageBreak-->Antennae as long as head. Ant. I with 7 setae, Ant. II with 12 setae, including one ventral seta very small. Ant. III and IV dorsally fused. Antennal segments ratio I: II: III+IV as 1: 1.25–2.75. Sensory organ of Ant. III with two small straight internal sensilla under a cuticular fold, two guard sensilla, and 1 microsensillum close to vgs. Ant.<!--PageBreak--> IV with trilobed apical bulb, 6 cylindrical sensilla, seta “i”, microsensillum and subapical organite (<xref ref-type="fig" rid="F1">Fig. 1</xref>), and with a ventral file with about 20–25 short setae (<xref ref-type="fig" rid="F1">Fig. 2</xref>).</p><fig id="F1" position="float" orientation="portrait"><label>Figures 1–6.</label><caption><p><italic><tp:taxon-name>Pseudachorutes nica</tp:taxon-name></italic> sp. n. <bold>1</bold> right antenna from II to IV dorsal view <bold>2</bold> Ant. III and IV in ventral view with magnification of some setae from ventral file <bold>3</bold> mandible <bold>4</bold> maxilla <bold>5</bold> labium <bold>6</bold> dorsal chaetotaxy of the head and thorax I (thorax has a drawing style represents granulation close to setae).</p></caption><graphic xmlns:xlink="http://www.w3.org/1999/xlink" xlink:href="ZooKeys-187-063-g001.jpg" position="float" orientation="portrait" xlink:type="simple"/></fig><fig id="F2" position="float" orientation="portrait"><label>Figures 7–10.</label><caption><p><italic><tp:taxon-name>Pseudachorutes nica</tp:taxon-name></italic> sp. n. <bold>7</bold> tibiotarsus III and unguis in ventral view <bold>8</bold> dorsal chaetotaxy of Th. II and III and Abd. I–VI (drawing style represents granulation close to setae) <bold>9</bold> furcula <bold>10</bold> female genital plate <bold>11</bold> male genital plate.</p></caption><graphic xmlns:xlink="http://www.w3.org/1999/xlink" xlink:href="ZooKeys-187-063-g002.jpg" position="float" orientation="portrait" xlink:type="simple"/></fig><p>Postantennal organ elliptical composed of 14–20 simple vesicles, as large as the nearby ocelli. Eye patch with 8+8 small ocelli (<xref ref-type="fig" rid="F1">Fig. 6</xref>), F, G a little smaller than others. Buccal cone elongated. Mandible with four slender teeth (<xref ref-type="fig" rid="F1">Fig. 3</xref>). Maxilla styliform, with one apical hook (<xref ref-type="fig" rid="F1">Fig. 4</xref>). Labrum with 2/5, 5, 2 setae, the sclerotization in the shape of ogive (<xref ref-type="fig" rid="F1">Fig. 5</xref>). Labium with typical number ofsetae for the genus and seta L situated on small tubercle (<xref ref-type="fig" rid="F1">Fig. 5</xref>).</p><p>Dorsal chaetotaxy as in <xref ref-type="fig" rid="F1">Figs 6</xref> and <xref ref-type="fig" rid="F2">8</xref>. Seta a0 on the head absent, unpaired seta d1 present. Th. I with 3+3 dorsal setae. Setae a2 present on Th. II, but absent from Th. III to Abd. IV, with m4 present on Abd. IV. Sensory setae on the body in position of p4 and m6 on Th. II and III, and p5 from Abd. I–IV and p3 on Abd. V. Sensorial formula of the body 022/11111. Sensory setae longer and slender than ordinary setae. Ratio of unguis III: largest Abd. V seta = 1: 0.5. Thoracic sterna without setae, but paratergal areas of Th. II and III with two setae on each side. Ventral tube with 4+4 setae, the posterior pair is longer than the others. Female genital plate with 3+3 pregenital, 7–12 circumgenital and 2 eugenital setae (<xref ref-type="fig" rid="F2">Fig. 10</xref>); male genital plate with 3+3 pregenital, 10–13 circumgenital and 4+4 to 6+6 eugenital setae (<xref ref-type="fig" rid="F2">Fig. 11</xref>). Each anal valve with 13 setae and 3 hr setae.</p><p>Tibiotarsi I, II, III with 18, 18, 17, setae respectively, without tenent hairs. Unguis with one tooth on each side, 1/3 from base, and a tiny inconspicuous tooth on inner edge. Ratio tibiotarsus III: unguis about 1.3 (<xref ref-type="fig" rid="F2">Fig. 7</xref>). Femora I, II, III with 11, 11, 10 setae respectively, one of them longer and acuminate. Trochanters with 5 setae each.</p><p>Furcula well developed. Manubrium with one pair of dorsal longer setae. Dens with moderate granulation dorsally and with 6 setae, with a smooth triangular area ventrally devoid of secondary granulation. Mucro about half the length of dens, triangular, with two very short lamellae and granulation similar to dens, apex slightly curved (<xref ref-type="fig" rid="F2">Fig. 9</xref>). Tenaculum with 3+3 teeth.</p><p>Etymology<bold>.</bold> The name is derived from the country nickname that is the type locality.</p></tp:treatment-sec><tp:treatment-sec sec-type="Distribution"><title>Distribution.</title><p>Known only from type locality. Province Estelí: Mesas de Moropotente, <italic><tp:taxon-name>Acacia pennatula</tp:taxon-name></italic>, <italic><tp:taxon-name>Oplinemus</tp:taxon-name></italic>, <italic><tp:taxon-name>Croton jalapensis</tp:taxon-name></italic> forest, 23 August 2007, ex soil from pit fall traps.</p></tp:treatment-sec><tp:treatment-sec sec-type="Ecology"><title>Ecology.</title><p>More than 135 specimens were found in the samples of pitfall traps from two different pasture fields on August 23, 2007.The species is very abundant in most of the collecting traps.</p></tp:treatment-sec><tp:treatment-sec sec-type="Discussion"><title>Discussion.</title><p><italic><tp:taxon-name>Pseudachorutes nica</tp:taxon-name></italic> sp. n. is easily distinguished from all other species of the genus by the combination of the following characters: presence of many vesicles in the postantennal organ, well-differentiated macrosetae and microsetae on dorsal side of head and body, one ventral sensorial file on Ant. IV, presence of one lateral tooth on each side of unguis, presence of setae d1 unpaired on the head and presence of setae m2 on Th. II. On Abd. IV p1 is longer than p2 and a1. The new species is close to <italic><tp:taxon-name>Pseudachorutes orghidani</tp:taxon-name></italic> Massoud and Gruia 1969, but differs in the number of teeth on the mandible (3 versus 4) and in the morphology of the apex of the maxilla (sharp versus <!--PageBreak-->hooked). Other similarities and differences among species from the Caribbean region are summarized in <xref ref-type="table" rid="T1">Table 1</xref>.</p><table-wrap id="T1" position="float" orientation="portrait"><label>Table 1.</label><caption><p>Comparison of <italic><tp:taxon-name>Pseudachorutes nica</tp:taxon-name></italic> sp. n. with other Caribbean species (size in mm; Ant bulb = number of lobes in antennal apical bulb; Ant. IV = number of cylindrical sensilla; PAO = number of vesicles; PAO/E = size PAO/eye ratio; Md = number of mandibular teeth; Ocular = type of ocular setae 1, 2 and 3; Inner u = inner unguis teeth; LUT = lateral unguicular teeth); D = number of dental setae; TH = number of tenent hairs, ac = acuminate, cap = capitate.&lt;br/&gt; </p></caption><table><tbody><tr><td rowspan="1" colspan="1"><bold>Species/ Character</bold></td><td rowspan="1" colspan="1"><bold>Size</bold></td><td rowspan="1" colspan="1"><bold>Ant bulb</bold></td><td rowspan="1" colspan="1"><bold>Ant IV</bold></td><td rowspan="1" colspan="1"><bold>PAO</bold></td><td rowspan="1" colspan="1"><bold>PAO/E</bold></td><td rowspan="1" colspan="1"><bold>Md</bold></td><td rowspan="1" colspan="1"><bold>Ocular 1 2 3</bold></td><td rowspan="1" colspan="1"><bold>Inner u</bold></td><td rowspan="1" colspan="1"><bold>LUT</bold></td><td rowspan="1" colspan="1"><bold>D</bold></td><td rowspan="1" colspan="1"><bold>TH</bold></td></tr><tr><td rowspan="1" colspan="1"><italic><tp:taxon-name>Pseudachorutes nica</tp:taxon-name></italic> sp. n.</td><td rowspan="1" colspan="1">1.4</td><td rowspan="1" colspan="1">3</td><td rowspan="1" colspan="1">6</td><td rowspan="1" colspan="1">14–20</td><td rowspan="1" colspan="1">1.0</td><td rowspan="1" colspan="1">4</td><td rowspan="1" colspan="1">mMm</td><td rowspan="1" colspan="1">-</td><td rowspan="1" colspan="1">+</td><td rowspan="1" colspan="1">6</td><td rowspan="1" colspan="1">None</td></tr><tr><td rowspan="1" colspan="1"><italic><tp:taxon-name>Pseudachorutes orghidani</tp:taxon-name></italic></td><td rowspan="1" colspan="1">1.2</td><td rowspan="1" colspan="1">3</td><td rowspan="1" colspan="1">5</td><td rowspan="1" colspan="1">17</td><td rowspan="1" colspan="1">1.1</td><td rowspan="1" colspan="1">3</td><td rowspan="1" colspan="1">???</td><td rowspan="1" colspan="1">+</td><td rowspan="1" colspan="1">+</td><td rowspan="1" colspan="1">6</td><td rowspan="1" colspan="1">None</td></tr><tr><td rowspan="1" colspan="1"><italic><tp:taxon-name>Pseudachorutes difficilis</tp:taxon-name></italic></td><td rowspan="1" colspan="1">0.5</td><td rowspan="1" colspan="1">3</td><td rowspan="1" colspan="1">6</td><td rowspan="1" colspan="1">6–7</td><td rowspan="1" colspan="1">?</td><td rowspan="1" colspan="1">3</td><td rowspan="1" colspan="1">mmm</td><td rowspan="1" colspan="1">-</td><td rowspan="1" colspan="1">-</td><td rowspan="1" colspan="1">6</td><td rowspan="1" colspan="1">1 ac</td></tr><tr><td rowspan="1" colspan="1"><italic><tp:taxon-name>Pseudachorutes legrisi</tp:taxon-name></italic></td><td rowspan="1" colspan="1">0.8</td><td rowspan="1" colspan="1">1</td><td rowspan="1" colspan="1">5?</td><td rowspan="1" colspan="1">10–13</td><td rowspan="1" colspan="1">1.8</td><td rowspan="1" colspan="1">3</td><td rowspan="1" colspan="1">mmm</td><td rowspan="1" colspan="1">+</td><td rowspan="1" colspan="1">-</td><td rowspan="1" colspan="1">6</td><td rowspan="1" colspan="1">1 cap</td></tr><tr><td rowspan="1" colspan="1"><italic><tp:taxon-name>Pseudachorutes reductus</tp:taxon-name></italic></td><td rowspan="1" colspan="1">0.8</td><td rowspan="1" colspan="1">3</td><td rowspan="1" colspan="1">6?</td><td rowspan="1" colspan="1">8</td><td rowspan="1" colspan="1">1.2</td><td rowspan="1" colspan="1">5</td><td rowspan="1" colspan="1">mmm</td><td rowspan="1" colspan="1">+</td><td rowspan="1" colspan="1">-</td><td rowspan="1" colspan="1">3</td><td rowspan="1" colspan="1">1 ac</td></tr></tbody></table></table-wrap></tp:treatment-sec><tp:treatment-sec sec-type="Variation"><title>Variation.</title><p>The number of vesicles of postantennal organ varies asymetrically from 14 to 20. The number of circumgenital setae on the male genital plate varies from 10 to 13 and that of eugenital setae from 4 + 4 to 6 + 6. Some of the adult specimens have macrosetae with blunt tips.</p></tp:treatment-sec></tp:taxon-treatment>
